# Supplementary material for: Uncertain-tree: discriminating among competing approaches to the phylogenetic analysis of phenotype data
Source: Proc Biol Sci. 2017 Jan 11;284(1846):20162290. doi: 10.1098/rspb.2016.2290 (PMC5247500; doi:10.1098/rspb.2016.2290)
Supplement: Puttick_et_al_R_script [file rspb20162290supp2.txt]

rm(list=ls(all=T))
# Code for simulation of datasets used in Puttick et al. 2016 (code written by Joe O'Reilly and Mark Puttick)
#####################################################################################################################################################
#Instructions for running the code
# 1.This code requires the packages "phylosim", "parallel", and "phangorn". To install these packages, uncomment and run the lines below that contain the install.packgaes() function
# 2.Run the full code below. 
# 3.Towards the end of the script set the desired working directory
# 4.The code is configured to run in parallel over 2 cores, but this can be easily modified
# 5.For each size of dataset (100, 350, 1000 characters) and tree shape (symmetrical and asymmetrical) the code will produce 1000 simulated datasets
# 6.The datasets will run until the distribution of the homoplasy of datasets matches the distribution of homoplast given in Sanderson and Donoghue (1996)
#####################################################################################################################################################

##########################################  SIMULATION CODE  ###########################################################################
########################################################################################################################################

#install.packages("phylosim") * phylosim has been archived - install directly from source archive with dependencies
#url <- "https://cran.r-project.org/src/contrib/Archive/phylosim/phylosim_2.1.1.tar.gz"
#pkgFile <- "phylosim_2.1.1.tar.gz"
#download.file(url = url, destfile = pkgFile)
#install.packages(c("R.oo", "ape", "compoisson", "ggplot2"))
#install.packages(pkgs=pkgFile, type="source",  repos=NULL)
#unlink(pkgFile)

#install.packages("phangorn")
#install.packages("parallel")
require(phylosim)
require(phangorn)
require(parallel)

# The simulating trees
# Both are ultrametric and exists in the time period 0 to 1
asym <- structure(list(edge = structure(c(33L, 33L, 34L, 34L, 35L, 35L, 
36L, 36L, 37L, 37L, 38L, 38L, 39L, 39L, 40L, 40L, 41L, 41L, 42L, 
42L, 43L, 43L, 44L, 44L, 45L, 45L, 46L, 46L, 47L, 47L, 48L, 48L, 
49L, 49L, 50L, 50L, 51L, 51L, 52L, 52L, 53L, 53L, 54L, 54L, 55L, 
55L, 56L, 56L, 57L, 57L, 58L, 58L, 59L, 59L, 60L, 60L, 61L, 61L, 
62L, 62L, 63L, 63L, 1L, 34L, 2L, 35L, 3L, 36L, 4L, 37L, 5L, 38L, 
6L, 39L, 7L, 40L, 8L, 41L, 9L, 42L, 10L, 43L, 11L, 44L, 12L, 
45L, 13L, 46L, 14L, 47L, 15L, 48L, 16L, 49L, 17L, 50L, 18L, 51L, 
19L, 52L, 20L, 53L, 21L, 54L, 22L, 55L, 23L, 56L, 24L, 57L, 25L, 
58L, 26L, 59L, 27L, 60L, 28L, 61L, 29L, 62L, 30L, 63L, 31L, 32L
), .Dim = c(62L, 2L)), Nnode = 31L, tip.label = c("Taxon_1", 
"Taxon_2", "Taxon_3", "Taxon_4", "Taxon_5", "Taxon_6", "Taxon_7", 
"Taxon_8", "Taxon_9", "Taxon_10", "Taxon_11", "Taxon_12", "Taxon_13", 
"Taxon_14", "Taxon_15", "Taxon_16", "Taxon_17", "Taxon_18", "Taxon_19", 
"Taxon_20", "Taxon_21", "Taxon_22", "Taxon_23", "Taxon_24", "Taxon_25", 
"Taxon_26", "Taxon_27", "Taxon_28", "Taxon_29", "Taxon_30", "Taxon_31", 
"Taxon_32"), edge.length = c(1, 0.032, 0.968, 0.032, 0.936, 0.032, 
0.904, 0.032, 0.872, 0.032, 0.84, 0.032, 0.808, 0.032, 0.776, 
0.032, 0.744, 0.032, 0.712, 0.032, 0.68, 0.032, 0.648, 0.032, 
0.616, 0.032, 0.584, 0.032, 0.552, 0.032, 0.52, 0.032, 0.488, 
0.032, 0.456, 0.032, 0.424, 0.032, 0.392, 0.032, 0.36, 0.032, 
0.328, 0.032, 0.296, 0.032, 0.264, 0.032, 0.232, 0.032, 0.2, 
0.032, 0.168, 0.032, 0.136, 0.032, 0.104, 0.032, 0.072, 0.032, 
0.04, 0.04)), .Names = c("edge", "Nnode", "tip.label", "edge.length"
), class = "phylo", order = "cladewise")

sym <- structure(list(edge = structure(c(33L, 34L, 35L, 36L, 37L, 37L, 
36L, 38L, 38L, 35L, 39L, 40L, 40L, 39L, 41L, 41L, 34L, 42L, 43L, 
44L, 44L, 43L, 45L, 45L, 42L, 46L, 47L, 47L, 46L, 48L, 48L, 33L, 
49L, 50L, 51L, 52L, 52L, 51L, 53L, 53L, 50L, 54L, 55L, 55L, 54L, 
56L, 56L, 49L, 57L, 58L, 59L, 59L, 58L, 60L, 60L, 57L, 61L, 62L, 
62L, 61L, 63L, 63L, 34L, 35L, 36L, 37L, 1L, 2L, 38L, 3L, 4L, 
39L, 40L, 5L, 6L, 41L, 7L, 8L, 42L, 43L, 44L, 9L, 10L, 45L, 11L, 
12L, 46L, 47L, 13L, 14L, 48L, 15L, 16L, 49L, 50L, 51L, 52L, 17L, 
18L, 53L, 19L, 20L, 54L, 55L, 21L, 22L, 56L, 23L, 24L, 57L, 58L, 
59L, 25L, 26L, 60L, 27L, 28L, 61L, 62L, 29L, 30L, 63L, 31L, 32L
), .Dim = c(62L, 2L)), Nnode = 31L, tip.label = c("Taxon_1", 
"Taxon_2", "Taxon_3", "Taxon_4", "Taxon_5", "Taxon_6", "Taxon_7", 
"Taxon_8", "Taxon_9", "Taxon_10", "Taxon_11", "Taxon_12", "Taxon_13", 
"Taxon_14", "Taxon_15", "Taxon_16", "Taxon_17", "Taxon_18", "Taxon_19", 
"Taxon_20", "Taxon_21", "Taxon_22", "Taxon_23", "Taxon_24", "Taxon_25", 
"Taxon_26", "Taxon_27", "Taxon_28", "Taxon_29", "Taxon_30", "Taxon_31", 
"Taxon_32"), edge.length = c(0.2, 0.2, 0.2, 0.2, 0.2, 0.2, 0.2, 
0.2, 0.2, 0.2, 0.2, 0.2, 0.2, 0.2, 0.2, 0.2, 0.2, 0.2, 0.2, 0.2, 
0.2, 0.2, 0.2, 0.2, 0.2, 0.2, 0.2, 0.2, 0.2, 0.2, 0.2, 0.2, 0.2, 
0.2, 0.2, 0.2, 0.2, 0.2, 0.2, 0.2, 0.2, 0.2, 0.2, 0.2, 0.2, 0.2, 
0.2, 0.2, 0.2, 0.2, 0.2, 0.2, 0.2, 0.2, 0.2, 0.2, 0.2, 0.2, 0.2, 
0.2, 0.2, 0.2)), .Names = c("edge", "Nnode", "tip.label", "edge.length"
), class = "phylo", order = "cladewise")


# tree = tree
# tree_name = the name of the tree varaible as a string 
# length = number of characters to be simulated
# replicates = number of replicates to be simulated
# proportion = the proportion of binary to multistate chracters
# starting value lets us set the identity of the first matrix simulated, this lets us run 4 instances of the function alongside one another, producing the matrices
# eg. if I wanted to start the matrix numbering from 251 onwards I would set starting_value to be 250.
# k is a vector of values for which we will use as weigting in implied weights
# if I want to start with matrix 1 then I set starting_value to be 0 ie. starting value should be the value of the last simulated matrix.  
# so for a set of 1000 I would so starting_value=0, replicates =250. then... starting_value = 250 then.. starting value= 500 then.. starting value = 750

sim.and.write<-function(tree, tree_name, length, replicates, proportion = 0.56, starting_value = 0, k = 2, breakPoints, inputCounter, binTarget){
	PSIM_FAST <- TRUE # This enables the PhyloSim 'Fast and Messy' Mode
	counter <- 0 # this variable stores the number of succesful matrices we have found
	failures <- 0 # this variable stores the number of failed matrices we have discarded 

 	param_table <- matrix(nrow = replicates, ncol = 9) #set up a table in which we can store the parameters we use to simulate
 	failure_table <- c() #set up a table in which we can store the failed parameters we use to simulate

	# Set up folder structure for simulations
	topdir <- getwd() # get the dir we are originally in
	home <- getwd() # get the dir we are in
	dir.create(path="MB"); dir.create(path="ML"); dir.create(path="TNT"); dir.create(path="Imp_TNT"); #set up dirs for each inferential approach

	for(i in starting_value){
		dir.create(path=paste0("Rep_", i)) #make a dir for each simulation
		dir.create(path=paste0("MB/R",as.character(i)))
		dir.create(path=paste0("ML/R",as.character(i)))
		dir.create(path=paste0("TNT/R",as.character(i)))
		dir.create(path=paste0("Imp_TNT/R",as.character(i)))

	}


	# write details of the simualtion to a log file 
	zz<-file(paste0("Log", starting_value, ".txt"),"w")
    	"fcat" <- function (..., file = zz) #Function to make concatenation easier
    	{
    	    cat(..., file = paste0("Log", starting_value, ".txt"), sep = "", append = TRUE)
    	}

	num_multi <- round(length * proportion) # how many multi chars do we need
	num_bina <- length - num_multi # how many binary chars do we need

	# Set up the substitution model for the first replicate
	kappa_parameter <- 2 # fixed kappa
	pi_parameter <- c(0.2, 0.2, 0.3, 0.3) # fixed pi
	p <- HKY(rate.params = list("Alpha" = kappa_parameter, "Beta" = 1), base.freqs = pi_parameter) # Form the HKY Model
	root.seq <- NucleotideSequence(length=length, processes=list(list(p)))# Get an ancestral sequence of length=length made up exclusively of '?'s

		


	while (counter < replicates){ # until we have enough replicate matrices
		print(counter)

		# Get the characters that will be binary and those that will be multistate for this matrix
		char_index <- seq(1:length) # a vector to sample from		
		multi_index <- 	sample(char_index, size = num_multi) # get which chars are to be multi
		bina_index <- char_index[-multi_index] # the characters we didnt sample as multi are therefore binary	

		# Obtain parameters from uniform distributions
		tree_m <- tree # Get a tree for the sample
		underlying_rate <- rexp(rate = 1^-1, n=1) # Take a sample from a exp distribution (mean = 1) for the base substitution rate
		gamma_parameter <- runif(min= 0.1, max = 10, n=1) # Take a sample from a uniform distribution for alpha of the gamma distribution
		kappa_parameter <- 2 # fixed kappa
		pi_parameter <- c(0.2, 0.2, 0.3, 0.3)# fixed pi
		tree_m$edge.length <- tree_m$edge.length*underlying_rate # set its brlens to be original*sample[m]
		
		# set up the substitution model
		clearStates(root.seq) # Clear any ancestral states
		p <- HKY(rate.params = list("Alpha" = kappa_parameter, "Beta" = 1), base.freqs = pi_parameter) # Form the HKY Model
		root.seq <- NucleotideSequence(length=length, processes=list(list(p)))# Get an ancestral sequence of length=length made up exclusively of '?'s
		
		# Add Gamma Distributed Rates
		plusGamma(root.seq, p, shape = gamma_parameter, ncat="cont") # Sample a rate for each site from a continuous Gamma
		getRateMultipliers(root.seq, p)

		# Sequence Simulation
		sampleStates(root.seq)	# Get a new ancestral sequence for each replicate by using the state freqs
		output <- seq.sim(tree=tree_m, length=length, root.seq, binary_index = bina_index, multi_index = multi_index)# Do the simulation and recoding

		#test the output for meaningful CI
		out <- as.phyDat(x=output, type="USER", levels=c('0', '1', '2', '3')) #convert the matrix to the "phyDat" format
		homoplasy <- CI(tree_m, out) # Use this as input for the CI test which is CI() I HAVE TESTED THIS AGAINST PAUPS CALCULATION OF CI AND IT IS THE SAME
		fcat(paste0("Sim # ", starting_value," mu = ", underlying_rate," alpha = ", gamma_parameter, "\n")) 
		fcat(paste0("Homoplasy Index of:",homoplasy, "\n"))
		
		# Handling errors from the CI function
		if(class(homoplasy) != "numeric"){
			fcat("ERROR: HOMOPLASY HAS TAKEN ON A NON_NUMERIC VALUE, SETTING HOMOPLASY TO 0 AND REJECTING MATRIX\n")
			homoplasy <- 0
		}
		if(homoplasy == -Inf){
			fcat("ERROR: HOMOPLASY HAS TAKEN ON A NON_LOGICAL VALUE (-Inf), SETTING HOMOPLASY TO 0 AND REJECTING MATRIX\n")
			homoplasy <- 0
		}
		if(homoplasy == Inf){
			fcat("ERROR: HOMOPLASY HAS TAKEN ON A NON_LOGICAL VALUE (+Inf), SETTING HOMOPLASY TO 0 AND REJECTING MATRIX\n")
			homoplasy <- 0
		}
		
		binCounter<-read.table("counter.txt")
		whichBin<-.bincode(homoplasy, breakPoints, T)	

		# Reject matrices with CIs < 0.26
		if(homoplasy > 0.259 && binCounter[whichBin]<binTarget[whichBin]){
			
			binCounter[whichBin]<-binCounter[whichBin]+1
			param_output <- c() # We want to write our simulation parameters so we bind them and write them
			param_output[1] <- underlying_rate; param_output[2] <- gamma_parameter; param_output[3] <- homoplasy; param_output[4] <- sum(tree_m$edge.length) #Bind them
			param_output[5] <- kappa_parameter; param_output[6] <- pi_parameter[1]; param_output[7] <- pi_parameter[2]; param_output[8] <- pi_parameter[3]
			param_output[9] <- pi_parameter[4]

			names(param_output) <- c("mu", "alpha", "CI", "TreeLength", "Kappa", "pi_1", "pi_2", "pi_3", "pi_4") # name them
			counter <- counter + 1 # Increase the count of succseful matrices
			print(paste("Starting value =", starting_value))
			param_table[counter, ] <- param_output # add our substitution parameters to the big table of them
			fcat("ACCEPTED\n\n")

			# Write the matrix and details to file 
			setwd(dir = paste0("Rep_",starting_value)) # go into the correct dir
			write.csv(file = paste0("Substitution_Parameters_", as.character(starting_value),".csv"), param_output)# write replicate specific parameters
			write.tree(tree_m, paste0("GeneratingTree_", as.character(starting_value), ".tre")) #write the generating tree to file too

			setwd(home); 
			setwd(paste0("MB/R",as.character(starting_value))) # go home then into the MB dir
			write.nexus.MrBayes(filename=paste0(as.character(starting_value), "_MB.NEX"), table = as.matrix(output)) #write matrix


			setwd(home); setwd(paste0("ML/R",as.character(starting_value))) # got home then into the ML dir
			write.phylip.RaxML(filename = paste0(as.character(starting_value), "_ML.PHY"), table = as.matrix(output)) #write matrix

			
			setwd(home); setwd(paste0("TNT/R",as.character(starting_value)))  # go home then into the TNT dir
			write.phylip.TNT(filename = paste0(as.character(starting_value), "_TNT.phy"), table = as.matrix(output)) #write the matrix
			write.run.TNT(filename = paste0(as.character(starting_value), "_TNT.run"), TNT_Matrix_Name = paste0(as.character(starting_value), "_TNT.phy")) # write the run commands

			
			setwd(home); 

			setwd(home); setwd(paste0("Imp_TNT/R",as.character(starting_value))) #go into the implied weights dir	
			write.phylip.TNT(filename = paste0(as.character(starting_value), "_TNT.phy"), table = as.matrix(output)) #write the matrix
			write.run.Imp_TNT(filename = paste0(as.character(starting_value), "_TNT.run"), TNT_Matrix_Name = paste0(as.character(starting_value), "_TNT.phy"), k) # write the run commands		 
			setwd(home) 
			write.table(binCounter, "counter.txt")
			write.table(whichBin, paste0("bin", starting_value))
			#starting_value=starting_value+1

		} else { # this is redundant but if we dont have the right homoplasy, keep the counter as it is
			counter <- counter
			failures <- failures + 1
			param_output <- c() # We want to write our simulation parameters so we bind them and write them
			param_output[1] <- underlying_rate; param_output[2] <- gamma_parameter; param_output[3] <- homoplasy; param_output[4] <- sum(tree_m$edge.length) #Bind them
			param_output[5] <- kappa_parameter; param_output[6] <- pi_parameter[1]; param_output[7] <- pi_parameter[2]; param_output[8] <- pi_parameter[3]
			param_output[9] <- pi_parameter[4]
			failure_table <- rbind(failure_table, param_output) # add our failed substitution parameters to the big table of failures
			fcat("REJECTED\n\n")
		}
	}
	colnames(param_table) <- c("mu", "alpha", "CI", "TreeLength","Kappa", "pi_1", "pi_2", "pi_3", "pi_4")  # name the big table columns

	write.csv(file = paste0("All_Subst_Params", starting_value, ".csv"), param_table) 	# Write the big subst. parameter table
	write.csv(file = paste0("Failed_Subst_Params", starting_value, ".csv"), failure_table) 	# Write the big failure parameter table
    	close(zz) #Close the logfile connection
	setwd(topdir) #go back to the original dir
	

}


# the two index arguments are the columns in the alignment which are binary or mult-state
seq.sim <- function(length, tree, root.seq, binary_index, multi_index){
    	sim <- PhyloSim(root.seq=root.seq, phylo=tree) #Create the simulaton object
    	Simulate(sim) #Do the simultion
    	z <- sim$alignment
    	nodes <- setdiff(row.names(z), tree$tip.label) #get which rownames are internal

	node.row <- c()
	for(i in 1:length(nodes)){ #Now get the actual rows from the names
   		 node.row[i] <- which(row.names(z)==nodes[i])
	}
    	z <- z[-node.row,] # remove the rows containing internal values
        z <- matrix.recode(z, binary_index, multi_index) # recode the matrix apporpriately
    	colnames(z)<-NULL # Remove the colnames
    
 	return(z)
}

# the two index arguments are the columns in the alignment which are binary or mult-state
matrix.recode <- function(matrix, binary_index, multi_index){
	binary_mat <- matrix[, binary_index] # get the binary chars
	multi_mat <- matrix[, multi_index] # get the multi chars

	binary_mat <- gsub("T", "0", binary_mat) #recode for Purine/Pyrimidine in the Binary mat
    	binary_mat <- gsub("A", "1", binary_mat)
    	binary_mat <- gsub("C", "0", binary_mat)
    	binary_mat <- gsub("G", "1", binary_mat)

	multi_mat <- gsub("T", "0", multi_mat) #recode for A,C,G,T in the multi mat
    	multi_mat <- gsub("A", "1", multi_mat)
    	multi_mat <- gsub("C", "2", multi_mat)
    	multi_mat <- gsub("G", "3", multi_mat)	

	final_mat <- cbind(binary_mat, multi_mat) # bind the two matrices into one

	return(final_mat)
}	


# This Function writes the simulated table to a NEXUS formatted file
# For use with MrBayes
# Filename is the name of the output file to be created
# Table is the alignment created by PhyloSim
write.nexus.MrBayes<-function(filename, table){
    

    #Open a connection and write the file
    #This is based on the write.nexus.data.R function in "APE"
    zz<-file(filename,"w")
    "fcat" <- function (..., file = zz) #Function to make concatenation easier
    {
        cat(..., file = filename, sep = "", append = TRUE)
    }
    indent<- "  "
    ntaxa<-length(table[,1])
    nchar<-length(table[1,])
    fcat("#NEXUS\n\n\n")
    NCHAR<- paste("NCHAR=", nchar, sep="")
    NTAX <- paste("NTAX=", ntaxa, sep = "")
    fcat("BEGIN DATA;\n")
    fcat("DIMENSIONS  ",NTAX,indent,NCHAR,";\n")
    fcat("FORMAT DATATYPE=STANDARD;\n")
    fcat("MATRIX\n\n\n\n\n\n")

    
    for (i in 1:length(table[,1])){    	
        fcat("\n", row.names(table)[i], indent, table[i,], "\n\n") 
    }
    
    
    fcat(indent, ";\n\n\n\n\n")
    fcat("begin mrbayes;\n\n\n")
    fcat("set autoclose=yes nowarn=yes;\n")
    fcat("lset rates=gamma;\n\n\n") # using Mk not Mkv

    
    fcat("[mcmc settings]\n\n")
    fcat("mcmc temp=0.1 nchain=4 samplefreq=50 printfr=100 nruns=2 ngen=500000 mcmcdiagn=YES;\n\n\n") #This gives us 10,000 samples 
    fcat("sumt nruns=2;\n")
    fcat("sump nruns=2;\n")
    fcat("END;\n")
    close(zz) #Close the connection
    

}

# This Function writes the simulated table to a NEXUS formatted file
# For use with RaxML
# Filename is the name of the output file to be created
# Table is the alignment created by PhyloSim
write.phylip.RaxML<-function(filename, table){
    #Open a connection and write the file
    #This is based on the write.nexus.data.R function in "APE"
    zz<-file(filename,"w")
    "fcat" <- function (..., file = zz) #Function to make concatenation easier
    {
        cat(..., file = filename, sep = "", append = TRUE)
    }
    ntaxa<-length(table[,1])
    nchar<-length(table[1,])
    fcat(paste0(ntaxa, " ", nchar, "\n"))

    for (i in 1:length(table[,1])){    	
        fcat("\n", row.names(table)[i], " ", table[i,], "\n") 
    }
    
    close(zz) #Close the connection
}

# This Function writes the simulated table to a NEXUS formatted file
# For use with TNT
# Filename is the name of the output file to be created
# Table is the alignment created by PhyloSim
write.phylip.TNT<-function(filename, table){
	    #Open a connection and write the file
    	#This is based on the write.nexus.data.R function in "APE"
    	zz<-file(filename,"w")
    	"fcat" <- function (..., file = zz) #Function to make concatenation easier
    	{
    	    cat(..., file = filename, sep = "", append = TRUE)
    	}
    	ntaxa<-length(table[,1])
    	nchar<-length(table[1,])
	fcat("xread \n")
    	fcat(paste0(nchar, " ", ntaxa, "\n"))

    	for (i in 1:length(table[,1])){    	
    	    fcat("\n", row.names(table)[i], " ", table[i,], "\n") 
    	}
	#fcat(";\n")
    
    	close(zz) #Close the connection
}

# TNT_Matrix_Name is the name of the TNT alignment for which these commands will be run on
# filename is the name that we want the output of this function to be called
write.run.TNT <- function(filename, TNT_Matrix_Name){
	# Open a connection and write the file
    	# This is based on the write.nexus.data.R function in "APE"
    	zz<-file(filename,"w")
    	"fcat" <- function (..., file = zz) #Function to make concatenation easier
    	{
    	    cat(..., file = filename, sep = "", append = TRUE)
    	}

	fcat("mxram 200 ; \n")
	fcat(paste0("procedure ", TNT_Matrix_Name, "; \n"))
	fcat("hold 1000 ; \n")
	fcat("mult=replic 10; \n")
	fcat("bbreak=tbr ; \n")
	fcat("majority * ; \n")
	fcat("taxname= ; \n")
	fcat(paste0("export * ",TNT_Matrix_Name, ".trees ; \n"))
	fcat("quit \n")

	close(zz) #Close the connection
}

# TNT_Matrix_Name is the name of the TNT alignment for which these commands will be run on
# filename is the name that we want the output of this function to be called
# k is the k for the weigting categories of the implied weighting method
write.run.Imp_TNT <- function(filename, TNT_Matrix_Name, k){
	# Open a connection and write the file
    	# This is based on the write.nexus.data.R function in "APE"
    	zz<-file(filename,"w")
    	"fcat" <- function (..., file = zz) #Function to make concatenation easier
    	{
    	    cat(..., file = filename, sep = "", append = TRUE)
    	}

	fcat("mxram 200 ; \n")
	fcat(paste0("procedure ", TNT_Matrix_Name, "; \n"))
	fcat("hold 1000 ; \n")
	fcat(paste0("piwe = ", as.character(k), "\n"))
	fcat("mult=replic 10; \n")
	fcat("bbreak=tbr ; \n")
	fcat("nelsen * ; \n")
	fcat("taxname= ; \n")
	fcat(paste0("export * ",TNT_Matrix_Name, ".trees ; \n"))
	fcat("quit \n")

	close(zz) #Close the connection
}


########################################## RUN SIMULATION CODE  ########################################################################
########################################################################################################################################


################### Set working directory

setwd("")

################### Construct target distribution of homoplasy

sanderson_donoghue <- c(0.79, 0.72, 0.44, 0.63, 0.43, 0.39, 0.31, 0.56, 0.37, 0.32, 
0.6, 0.35, 0.26, 0.55, 0.82, 0.62, 0.5, 1, 0.84, 0.81, 0.64, 
0.7, 0.68, 0.6, 0.4, 0.43, 0.72, 0.76, 0.8, 0.5, 0.54, 0.49, 
0.45, 0.66, 0.63, 0.89, 0.93, 0.53, 0.53, 0.63, 0.34)
brks <- c(seq(0.259, 1, by=0.05), 1)
inBins <- .bincode(sanderson_donoghue, brks, T)
whIn <- unlist(lapply(1:max(inBins, na.rm=T),  function(x) length(which(inBins == x))))
targetDist <- round(whIn * (1000/ sum(whIn) ))
targetDist[1] <- 25
lngth <- cumsum(c(0, targetDist))


count_mat <- matrix(0, nrow=1, ncol=15)
colnames(count_mat) <- c("binTarget_25" ,"binTarget_98", "binTarget_73" ,"binTarget_98" ,"binTarget_73", "binTarget_98", "binTarget_73", "binTarget_122", "binTarget_73", "binTarget_49", "binTarget_73", "binTarget_73", "binTarget_24" ,"binTarget_24" ,"binTarget_24")
rownames(count_mat) <- "nSims"
write.table(count_mat, "counter.txt")

################### Set the number of parallel cores on which the code will run (set to nCORES = 1 on windows)

nCORES <- 2

################### Asymmetrical simulation of datasets containing 100, 350, 1000 characters

mclapply(1:5, mc.cores=nCORES, function(x) sim.and.write(tree=asym, tree_name="asym", length=100, replicates=1, 
proportion=0.56, starting_value = x, k = 2, breakPoints=brks, binTarget=targetDist))

write.table(count_mat, "counter.txt")
mclapply(1:1000, mc.cores=nCORES, function(x) sim.and.write(tree=asym, tree_name="asym", length=350, replicates=1, 
proportion=0.56, starting_value = x, k = 2, breakPoints=brks, binTarget=targetDist))

write.table(count_mat, "counter.txt")
mclapply(1:1000, mc.cores=nCORES, function(x) sim.and.write(tree=asym, tree_name="asym", length=1000, replicates=1, 
proportion=0.56, starting_value = x, k = 2, breakPoints=brks, binTarget=targetDist))


################### Symmetrical simulation of datasets containing 100, 350, 1000 characters


write.table(count_mat, "counter.txt")
mclapply(1:1000, mc.cores=nCORES, function(x) sim.and.write(tree=asym, tree_name="sym", length=100, replicates=1, 
proportion=0.56, starting_value = x, k = 2, breakPoints=brks, binTarget=targetDist))


write.table(count_mat, "counter.txt")
mclapply(1:1000, mc.cores=nCORES, function(x) sim.and.write(tree=asym, tree_name="sym", length=350, replicates=1, 
proportion=0.56, starting_value = x, k = 2, breakPoints=brks, binTarget=targetDist))

write.table(count_mat, "counter.txt")
mclapply(1:1000, mc.cores=nCORES, function(x) sim.and.write(tree=asym, tree_name="sym", length=1000, replicates=1, 
proportion=0.56, starting_value = x, k = 2, breakPoints=brks, binTarget=targetDist))


##########################################################  END  #######################################################################
########################################################################################################################################
